# Supplementary material for: Discovery of Leishmania Druggable Serine Proteases by Activity-Based Protein Profiling
Source: Front Pharmacol. 2022 Jul 15;13:929493. doi: 10.3389/fphar.2022.929493 (PMC9335491; doi:10.3389/fphar.2022.929493)
Supplement: Supplementary file 2 [file Table1.XLSX]

## Sheet: Sheet1
No probe	Log phase	Stationary phase	Amastigote
log2 FC	log2 FC	log2 FC	log2 FC	N: Peptides	N: Razor + unique peptides	N: Unique peptides	N: Sequence coverage [%]	N: Unique + razor sequence coverage [%]	N: Unique sequence coverage [%]	N: Mol. weight [kDa]	N: Score	N: Intensity	N: MS/MS count	T: Majority protein IDs	T: Protein name
0	1.14502	1.09225	-1.07234	6	6	6	4	4	4	241.28	121.32	145770	6	E9B297	Putative acetyl-CoA carboxylase
0	3.76549	4.84155	1.46101	3	3	3	14.4	14.4	14.4	30.234	22.707	88705	3	E9AX29	Putative lysophospholipase
0	5.34052	4.56546	5.42607	2	2	2	5.2	5.2	5.2	51.728	11.758	73867	2	E9ARI2	Carboxypeptidase	Peptidase S10
0	3.86375	4.39801	4.21222	2	2	2	4.2	4.2	4.2	77.931	13.741	23457	2	E9AUB0	Putative prolyl oligopeptidase	Peptidase S9
0	2.26009	3.42859	2.80585	1	1	1	2	2	2	78.074	5.7185	10169	1	B8K1J7	Phosphodiesterase (Fragment)
0	1.5318	1.12201	0.762406	1	1	1	5.2	5.2	5.2	29.329	5.7176	1208800	1	E9AJN8	Uncharacterized protein
0	1.04449	1.72923	0.892825	1	1	1	0.7	0.7	0.7	138.97	5.9156	45844	1	E9AKI3	Uncharacterized protein
0	2.439	3.63217	3.41958	1	1	1	1.6	1.6	1.6	54.095	6.6034	2847.3	1	E9AMJ3	Uncharacterized protein
0	0.540554	1.27565	1.51837	1	1	1	2.4	2.4	2.4	66.072	5.7345	11493	1	E9AMJ3	Uncharacterized protein
0	1.1831	1.15207	1.05982	1	1	1	0.5	0.5	0.5	213.78	5.8106	2217900	1	E9ANW1	Uncharacterized protein
0	1.59368	1.9945	1.77188	1	1	1	1.1	1.1	1.1	120.59	11.16	5337300	2	E9AP15	Uncharacterized protein
0	2.10376	2.61524	2.37294	1	1	1	2.6	2.6	2.6	35.178	5.9436	45506	1	E9APZ6	Putative glutathione-S-transferase/glutaredoxin
0	0.905828	1.94813	1.62448	1	1	1	1	1	1	77.672	6.5414	7415800	1	E9ARE4	Uncharacterized protein
0	1.04449	1.72923	0.892825	1	1	1	1.9	1.9	1.9	41.794	5.7594	56595	1	E9AS19	Putative U3 snoRNA-associated protein UTP11
0	0.326298	1.39898	0.82496	1	1	1	0.5	0.5	0.5	209.82	6.1035	87196	1	E9ASK3	Uncharacterized protein
0	1.20099	1.53998	-0.13278	1	1	1	1.1	1.1	1.1	145.22	5.7273	11487	1	E9ASM0	Uncharacterized protein
0	0.934185	1.7684	1.39679	1	1	1	4.6	4.6	4.6	34.946	5.717	982010	1	E9ASZ1	Uncharacterized protein
0	0.503939	1.27737	0.977384	1	1	1	1.5	1.5	1.5	52.018	5.7091	637.19	1	E9ATD9	Uncharacterized protein
0	2.08562	1.38359	0.910509	1	1	1	3.2	3.2	3.2	48.982	5.7289	2298200	1	E9ATL0	Uncharacterized protein
0	0.239686	1.76303	0.94567	1	1	1	2.6	2.6	2.6	60.279	5.7125	4639.1	2	E9AUJ2	Uncharacterized protein
0	1.95923	2.4325	2.84521	1	1	1	0.6	0.6	0.6	128.92	7.1096	1723.4	1	E9AUS7	Uncharacterized protein
0	-0.119905	0.328301	0.388959	1	1	1	0.9	0.9	0.9	173.96	5.7911	40717	1	E9AW28	ABC-thiol transporter
0	1.69644	2.1017	1.73	1	1	1	1.6	1.6	1.6	103.37	5.9185	24775000	1	E9AWI6	Uncharacterized protein
0	2.41224	1.18347	1.32909	1	1	1	1	1	1	166.71	5.8546	589750	1	E9AWT9	Uncharacterized protein
0	1.07109	1.71288	1.03953	1	1	1	0.4	0.4	0.4	226.81	7.4304	254930	1	E9AZC9	Uncharacterized protein
0	1.23457	1.85341	1.89378	1	1	1	0.4	0.4	0.4	215.86	67.243	20332000	87	E9AZY8	Sulfate transporter-like protein
0	0.924836	1.94789	2.7827	1	1	1	6.6	6.6	6.6	19.986	6.533	1392.9	1	E9B1D4	Putative ATP synthase, epsilon chain
0	3.11733	2.94286	1.88238	1	1	1	3.5	3.5	3.5	24.029	6.561	15170	1	E9B668;E9B1D9	Ribosomal protein L15
0	2.62329	1.81482	2.10481	1	1	1	1.5	1.5	1.5	108.39	5.7104	62299	3	E9B1F5	Helicase-like protein
0	0.889405	2.10063	1.17774	1	1	1	3.4	3.4	3.4	46.299	5.7104	37491	1	E9B361	Proteasome regulatory non-ATP-ase subunit,putative
0	1.59435	2.00553	1.57406	1	1	1	3.3	3.3	3.3	50.849	5.9577	350470	1	E9B397	Pyrroline-5-carboxylate synthetase-like protein
0	0.503939	1.27737	0.977384	1	1	1	0.9	0.9	0.9	181.64	5.7165	6447.3	1	E9B414	Uncharacterized protein
0	1.66408	1.3187	-0.0737996	1	1	1	3.9	3.9	3.9	44.446	15.779	4315	1	E9B6K2	Putative cystathione gamma lyase
